# Supplementary material for: Biochemical and Functional Characterization of the Three Zebrafish Transglutaminases 2
Source: Int J Mol Sci. 2023 Jul 27;24(15):12041. doi: 10.3390/ijms241512041 (PMC10419279; doi:10.3390/ijms241512041)
Supplement: Supplementary file 1 [file ijms-24-12041-s001.zip]

Archive with 1 entries (1 files):
- ijms-2517881-supplementary.pdf
